# Supplementary material for: Effects of Resveratrol Derivatives on Melanogenesis and Antioxidant Activity in B16F10 Cells
Source: Int J Mol Sci. 2025 May 22;26(11):4999. doi: 10.3390/ijms26114999 (PMC12154001; doi:10.3390/ijms26114999)
Supplement: Supplementary file 1 [file ijms-26-04999-s001.zip]

Archive with 1 entries (1 files):
- ijms-3605526-supplementary.pdf
